# Supplementary material for: Resveratrol analog, triacetylresveratrol, a potential immunomodulator of lung adenocarcinoma immunotherapy combination therapies
Source: Front Oncol. 2023 Feb 9;12:1007653. doi: 10.3389/fonc.2022.1007653 (PMC9947150; doi:10.3389/fonc.2022.1007653)
Supplement: Supplementary file 1 [file Table_1.xlsx]

## Sheet: 00001425-292350238
TYPE	ID_NAME	ID_DESCRIPTION	DATA_POSTPROCESSING	DATASET	CANCER TYPE	SUBTYPE	ENDPOINT	COHORT	CONTRIBUTOR	ARRAY TYPE	PROBE ID	N	CUTPOINT	MINIMUM P-VALUE	CORRECTED P-VALUE	ln(HR-high / HR-low)	COX P-VALUE	ln(HR)	HR [95% CI-low CI-upp]
GENE	HSPA1B	heat shock 70kDa protein 1B	None	GSE5287	Bladder cancer		Overall Survival	Aarhus (1995-2004)	Als	HG-U133A	202581_at	30	0.533333	0.25491	-	0.45793	0.537437	0.123841	1.13 [0.76 - 1.68]
GENE	HSPA1B	heat shock 70kDa protein 1B	None	GSE13507	Bladder cancer		Overall Survival	CNUH	Kim	Human-6 v2	ILMN_1660436	165	0.527273	0.0139262	0.206498	0.591913	0.069609	0.273061	1.31 [0.98 - 1.76]
GENE	HSPA1B	heat shock 70kDa protein 1B	None	GSE13507	Bladder cancer	Transitional cell carcinoma	Disease Specific Survival	CNUH	Kim	Human-6 v2	ILMN_1660436	165	0.527273	0.00919566	0.151554	0.94074	0.0264068	0.579818	1.79 [1.07 - 2.98]
GENE	HSPA1B	heat shock 70kDa protein 1B	None	GSE12417-GPL96	Blood cancer	AML	Overall Survival	AMLCG (1999-2003)	Metzeler	HG-U133A	202581_at	163	0.779141	0.0508649	-	0.43097	0.182355	0.0921159	1.10 [0.96 - 1.26]
GENE	HSPA1B	heat shock 70kDa protein 1B	None	GSE12417-GPL570	Blood cancer	AML	Overall Survival	AMLCG (2004)	Metzeler	HG-U133_Plus_2	202581_at	79	0.772152	0.0480151	0.479576	0.637207	0.249759	0.133762	1.14 [0.91 - 1.44]
GENE	HSPA1B	heat shock 70kDa protein 1B	None	GSE5122	Blood cancer	AML	Overall Survival	San Diego	Raponi	HG-U133A	202581_at	58	0.258621	0.0454314	0.463436	0.641364	0.218763	0.296074	1.34 [0.84 - 2.16]
GENE	HSPA1B	heat shock 70kDa protein 1B	None	GSE8970	Blood cancer	AML	Overall Survival	San Diego	Raponi	HG-U133A	202581_at	34	0.735294	0.0283287	0.34086	0.88849	0.123395	0.401686	1.49 [0.90 - 2.49]
GENE	HSPA1B	heat shock 70kDa protein 1B	None	GSE4475	Blood cancer	B-cell lymphoma	Overall Survival	Berlin (2003-2005)	Hummel	HG-U133A	202581_at	158	0.689873	0.168258	-	0.330723	0.727644	0.0524258	1.05 [0.78 - 1.42]
GENE	HSPA1B	heat shock 70kDa protein 1B	None	E-TABM-346	Blood cancer	DLBCL	Overall Survival	GELA (1998-2000)	Jais	HG-U133A	202581_at	53	0.150943	0.213222	-	-0.565552	0.493064	-0.18596	0.83 [0.49 - 1.41]
GENE	HSPA1B	heat shock 70kDa protein 1B	None	E-TABM-346	Blood cancer	DLBCL	Event Free Survival	GELA (1998-2000)	Jais	HG-U133A	202581_at	53	0.886792	0.22692	-	-0.856486	0.356988	-0.241059	0.79 [0.47 - 1.31]
GENE	HSPA1B	heat shock 70kDa protein 1B	None	GSE16131-GPL96	Blood cancer	Follicular lymphoma	Overall Survival	NCI (1974-2001)	Dave	HG-U133A	202581_at	180	0.133333	0.101899	-	0.597795	0.97588	-0.00383667	1.00 [0.78 - 1.28]
GENE	HSPA1B	heat shock 70kDa protein 1B	None	GSE2658	Blood cancer	Multiple myeloma	Disease Specific Survival	Arkansas	Zhan	HG-U133_Plus_2	202581_at	559	0.68873	0.00971012	0.157921	-0.692679	0.014763	-0.295698	0.74 [0.59 - 0.94]
GENE	HSPA1B	heat shock 70kDa protein 1B	None	GSE4271-GPL96	Brain cancer	Astrocytoma	Overall Survival	MDA	Phillips	HG-U133A	202581_at	77	0.896104	0.00207159	0.0466189	1.15445	0.0424679	0.332715	1.39 [1.01 - 1.92]
GENE	HSPA1B	heat shock 70kDa protein 1B	None	GSE7696	Brain cancer	Glioblastoma	Overall Survival	Lausanne	Murat	HG-U133_Plus_2	202581_at	70	0.428571	0.0600766	-	0.515316	0.41109	0.10263	1.11 [0.87 - 1.42]
GENE	HSPA1B	heat shock 70kDa protein 1B	None	MGH-glioma	Brain cancer	Glioma	Overall Survival	CBTTB, MGH, BWH, CH	Nutt	HG-U95A	32965_f_at	50	0.32	0.104406	-	0.654631	0.777507	0.0844759	1.09 [0.61 - 1.96]
GENE	HSPA1B	heat shock 70kDa protein 1B	None	MGH-glioma	Brain cancer	Glioma	Overall Survival	CBTTB, MGH, BWH, CH	Nutt	HG-U95A	31692_at	50	0.86	8.58925e-05	0.00306273	1.63056	0.00402255	0.37154	1.45 [1.13 - 1.87]
GENE	HSPA1B	heat shock 70kDa protein 1B	None	GSE4412-GPL96	Brain cancer	Glioma	Overall Survival	UCLA (1996-2003)	Freije	HG-U133A	202581_at	74	0.148649	0.0210427	0.277708	1.14767	0.282447	0.207005	1.23 [0.84 - 1.79]
GENE	HSPA1B	heat shock 70kDa protein 1B	None	GSE16581	Brain cancer	Meningioma	Overall Survival	UCLA	Lee	HG-U133_Plus_2	202581_at	67	0.41791	0.0744719	-	1.41722	0.2722	0.469909	1.60 [0.69 - 3.70]
GENE	HSPA1B	heat shock 70kDa protein 1B	None	GSE19615	Breast cancer		Distant Metastasis Free Survival	DF/HCC	Li	HG-U133_Plus_2	202581_at	115	0.869565	0.133281	-	-15.2391	0.769938	-0.120052	0.89 [0.40 - 1.98]
GENE	HSPA1B	heat shock 70kDa protein 1B	None	GSE3143	Breast cancer		Overall Survival	Duke	Bild	HG-U95A	31692_at	158	0.101266	0.0999838	-	-0.662833	0.77645	-0.0645383	0.94 [0.60 - 1.46]
GENE	HSPA1B	heat shock 70kDa protein 1B	None	GSE3143	Breast cancer		Overall Survival	Duke	Bild	HG-U95A	32965_f_at	158	0.740506	0.00238387	0.0522823	-1.259	0.211627	-0.285147	0.75 [0.48 - 1.18]
GENE	HSPA1B	heat shock 70kDa protein 1B	None	GSE7849	Breast cancer		Disease Free Survival	Duke (1990-2001)	Anders	HG-U95A	31692_at	76	0.552632	0.000989539	0.0252614	1.85947	0.0186585	0.941051	2.56 [1.17 - 5.61]
GENE	HSPA1B	heat shock 70kDa protein 1B	None	GSE7849	Breast cancer		Disease Free Survival	Duke (1990-2001)	Anders	HG-U95A	32965_f_at	76	0.328947	0.0682487	-	1.29421	0.158348	0.927364	2.53 [0.70 - 9.17]
GENE	HSPA1B	heat shock 70kDa protein 1B	None	GSE12276	Breast cancer		Relapse Free Survival	EMC	Bos	HG-U133_Plus_2	202581_at	204	0.75	0.000898333	0.02329	0.540933	0.0614322	0.247847	1.28 [0.99 - 1.66]
GENE	HSPA1B	heat shock 70kDa protein 1B	None	GSE6532-GPL570	Breast cancer		Relapse Free Survival	GUYT	Loi	HG-U133_Plus_2	202581_at	87	0.264368	0.176813	-	0.656126	0.997857	-0.00062406	1.00 [0.63 - 1.58]
GENE	HSPA1B	heat shock 70kDa protein 1B	None	GSE6532-GPL570	Breast cancer		Distant Metastasis Free Survival	GUYT	Loi	HG-U133_Plus_2	202581_at	87	0.264368	0.176813	-	0.656126	0.997857	-0.00062406	1.00 [0.63 - 1.58]
GENE	HSPA1B	heat shock 70kDa protein 1B	None	GSE9195	Breast cancer		Relapse Free Survival	GUYT2	Loi	HG-U133_Plus_2	202581_at	77	0.896104	0.00588863	0.107581	1.52073	0.0949971	0.638563	1.89 [0.89 - 4.01]
GENE	HSPA1B	heat shock 70kDa protein 1B	None	GSE9195	Breast cancer		Distant Metastasis Free Survival	GUYT2	Loi	HG-U133_Plus_2	202581_at	77	0.896104	0.00089085	0.0231266	1.874	0.0181044	1.04155	2.83 [1.19 - 6.72]
GENE	HSPA1B	heat shock 70kDa protein 1B	None	GSE12093	Breast cancer		Distant Metastasis Free Survival	IO, NCI, TUM, CCF (1992-2000)	Zhang	HG-U133A	202581_at	136	0.147059	0.0434851	0.450917	15.3086	0.943939	-0.022852	0.98 [0.52 - 1.85]
GENE	HSPA1B	heat shock 70kDa protein 1B	None	GSE11121	Breast cancer		Distant Metastasis Free Survival	Mainz (1988-1998)	Schmidt	HG-U133A	202581_at	200	0.285	0.0315946	0.366719	0.855923	0.0799157	0.580356	1.79 [0.93 - 3.42]
GENE	HSPA1B	heat shock 70kDa protein 1B	None	GSE9893	Breast cancer		Overall Survival	Montpellier, Bordeaux, Turin (1989-2001)	Chanrion	MLRG Human 21K V12.0	17156	155	0.825806	0.000193266	0.00623848	1.04262	0.000479016	0.25347	1.29 [1.12 - 1.49]
GENE	HSPA1B	heat shock 70kDa protein 1B	None	GSE2034	Breast cancer		Distant Metastasis Free Survival	Rotterdam (1980-1995)	Wang	HG-U133A	202581_at	286	0.562937	0.00215519	0.0481526	0.58824	0.0942784	0.274886	1.32 [0.95 - 1.82]
GENE	HSPA1B	heat shock 70kDa protein 1B	None	GSE1456-GPL96	Breast cancer		Overall Survival	Stockholm (1994-1996)	Pawitan	HG-U133A	202581_at	159	0.100629	0.021066	0.277923	15.2021	0.147119	0.363073	1.44 [0.88 - 2.35]
GENE	HSPA1B	heat shock 70kDa protein 1B	None	GSE1456-GPL96	Breast cancer		Relapse Free Survival	Stockholm (1994-1996)	Pawitan	HG-U133A	202581_at	159	0.779874	0.155754	-	0.484987	0.778342	0.0699207	1.07 [0.66 - 1.75]
GENE	HSPA1B	heat shock 70kDa protein 1B	None	GSE1456-GPL96	Breast cancer		Disease Specific Survival	Stockholm (1994-1996)	Pawitan	HG-U133A	202581_at	159	0.100629	0.0491971	0.486785	15.2025	0.157527	0.417386	1.52 [0.85 - 2.71]
GENE	HSPA1B	heat shock 70kDa protein 1B	None	GSE7378	Breast cancer		Disease Free Survival	UCSF	Zhou	U133AAofAv2	202581_at	54	0.314815	0.0758632	-	15.4958	0.30159	0.513282	1.67 [0.63 - 4.42]
GENE	HSPA1B	heat shock 70kDa protein 1B	None	E-TABM-158	Breast cancer		Distant Metastasis Free Survival	UCSF, CPMC (1989-1997)	Chin	HG-U133A	202581_at	117	0.25641	0.141127	-	0.779628	0.541928	0.134177	1.14 [0.74 - 1.76]
GENE	HSPA1B	heat shock 70kDa protein 1B	None	E-TABM-158	Breast cancer		Overall Survival	UCSF, CPMC (1989-1997)	Chin	HG-U133A	202581_at	117	0.863248	0.106146	-	-0.940922	0.975536	0.00522897	1.01 [0.72 - 1.40]
GENE	HSPA1B	heat shock 70kDa protein 1B	None	E-TABM-158	Breast cancer		Relapse Free Survival	UCSF, CPMC (1989-1997)	Chin	HG-U133A	202581_at	117	0.863248	0.106146	-	-0.940922	0.975536	0.00522897	1.01 [0.72 - 1.40]
GENE	HSPA1B	heat shock 70kDa protein 1B	None	E-TABM-158	Breast cancer		Disease Specific Survival	UCSF, CPMC (1989-1997)	Chin	HG-U133A	202581_at	117	0.25641	0.113944	-	0.830696	0.50763	0.139712	1.15 [0.76 - 1.74]
GENE	HSPA1B	heat shock 70kDa protein 1B	None	GSE3494-GPL96	Breast cancer		Disease Specific Survival	Uppsala (1987-1989)	Miller	HG-U133A	202581_at	236	0.762712	0.0016309	0.0382946	0.842406	0.0351941	0.481862	1.62 [1.03 - 2.54]
GENE	HSPA1B	heat shock 70kDa protein 1B	None	GSE4922-GPL96	Breast cancer		Disease Free Survival	Uppsala (1987-1989)	Ivshina	HG-U133A	202581_at	249	0.759036	0.0539021	-	0.436634	0.284789	0.188589	1.21 [0.85 - 1.71]
GENE	HSPA1B	heat shock 70kDa protein 1B	None	GSE2990	Breast cancer		Distant Metastasis Free Survival	Uppsala, Oxford	Sotiriou	HG-U133A	202581_at	125	0.536	0.00713988	0.12491	1.07768	0.0964254	0.38179	1.46 [0.93 - 2.30]
GENE	HSPA1B	heat shock 70kDa protein 1B	None	GSE2990	Breast cancer		Relapse Free Survival	Uppsala, Oxford	Sotiriou	HG-U133A	202581_at	125	0.136	0.0472119	0.474615	1.33564	0.22432	0.206399	1.23 [0.88 - 1.71]
GENE	HSPA1B	heat shock 70kDa protein 1B	None	GSE2990	Breast cancer		Distant Metastasis Free Survival	Uppsala, Oxford	Sotiriou	HG-U133A	202581_at	54	0.166667	0.00129894	0.0317099	-1.80983	0.440647	-0.260162	0.77 [0.40 - 1.49]
GENE	HSPA1B	heat shock 70kDa protein 1B	None	GSE2990	Breast cancer		Relapse Free Survival	Uppsala, Oxford	Sotiriou	HG-U133A	202581_at	62	0.322581	0.011254	0.176405	-1.15986	0.814162	-0.063395	0.94 [0.55 - 1.59]
GENE	HSPA1B	heat shock 70kDa protein 1B	None	GSE7390	Breast cancer		Relapse Free Survival	Uppsala, Oxford, Stockholm, IGR, GUYT, CRH (1980-1998)	Desmedt	HG-U133A	202581_at	198	0.782828	0.178858	-	0.324592	0.704012	0.0548777	1.06 [0.80 - 1.40]
GENE	HSPA1B	heat shock 70kDa protein 1B	None	GSE7390	Breast cancer		Distant Metastasis Free Survival	Uppsala, Oxford, Stockholm, IGR, GUYT, CRH (1980-1998)	Desmedt	HG-U133A	202581_at	198	0.555556	0.0845162	-	0.43947	0.782908	0.0488424	1.05 [0.74 - 1.49]
GENE	HSPA1B	heat shock 70kDa protein 1B	None	GSE7390	Breast cancer		Overall Survival	Uppsala, Oxford, Stockholm, IGR, GUYT, CRH (1980-1998)	Desmedt	HG-U133A	202581_at	198	0.575758	0.158968	-	0.376695	0.663504	0.0795963	1.08 [0.76 - 1.55]
GENE	HSPA1B	heat shock 70kDa protein 1B	None	GSE12945	Colorectal cancer		Disease Free Survival	Berlin	Staub	HG-U133A	202581_at	51	0.882353	0.0380387	0.414107	1.68786	0.79455	0.120901	1.13 [0.45 - 2.80]
GENE	HSPA1B	heat shock 70kDa protein 1B	None	GSE12945	Colorectal cancer		Overall Survival	Berlin	Staub	HG-U133A	202581_at	62	0.822581	0.00263833	0.0567742	1.57248	0.0740171	0.638111	1.89 [0.94 - 3.81]
GENE	HSPA1B	heat shock 70kDa protein 1B	None	GSE17536	Colorectal cancer		Disease Free Survival	MCC	Smith	HG-U133_Plus_2	202581_at	145	0.8	0.0137016	0.204051	0.849013	0.526906	0.145375	1.16 [0.74 - 1.81]
GENE	HSPA1B	heat shock 70kDa protein 1B	None	GSE17536	Colorectal cancer		Disease Specific Survival	MCC	Smith	HG-U133_Plus_2	202581_at	177	0.129944	0.00258219	0.0557919	-0.926579	0.640755	-0.0809156	0.92 [0.66 - 1.30]
GENE	HSPA1B	heat shock 70kDa protein 1B	None	GSE17536	Colorectal cancer		Overall Survival	MCC	Smith	HG-U133_Plus_2	202581_at	177	0.129944	0.022987	0.295387	-0.664896	0.73192	0.0534174	1.05 [0.78 - 1.43]
GENE	HSPA1B	heat shock 70kDa protein 1B	None	GSE14333	Colorectal cancer		Disease Free Survival	Melbourne	Jorissen	HG-U133_Plus_2	202581_at	226	0.809735	0.00141645	0.0340762	0.921704	0.0836341	0.327745	1.39 [0.96 - 2.01]
GENE	HSPA1B	heat shock 70kDa protein 1B	None	GSE17537	Colorectal cancer		Overall Survival	VMC	Smith	HG-U133_Plus_2	202581_at	55	0.745455	0.0611333	-	0.831915	0.548762	0.150941	1.16 [0.71 - 1.90]
GENE	HSPA1B	heat shock 70kDa protein 1B	None	GSE17537	Colorectal cancer		Disease Free Survival	VMC	Smith	HG-U133_Plus_2	202581_at	55	0.818182	0.130782	-	0.805643	0.948532	0.0170739	1.02 [0.61 - 1.71]
GENE	HSPA1B	heat shock 70kDa protein 1B	None	GSE17537	Colorectal cancer		Disease Specific Survival	VMC	Smith	HG-U133_Plus_2	202581_at	49	0.816327	0.0892897	-	1.00299	0.294018	0.353835	1.42 [0.74 - 2.76]
GENE	HSPA1B	heat shock 70kDa protein 1B	None	GSE22138	Eye cancer	Uveal melanoma	Distant Metastasis Free Survival	BRCIC	Laurent	HG-U133_Plus_2	202581_at	63	0.634921	0.011963	0.18461	-0.94403	0.483694	-0.0910753	0.91 [0.71 - 1.18]
GENE	HSPA1B	heat shock 70kDa protein 1B	None	GSE2837	Head and neck cancer	Squamous cell carcinoma	Relapse Free Survival	VUMC, VAMC, UTMDACC (1992-2005)	Chung	U133_X3P	g5579470_3p_at	28	0.107143	0.0593188	-	-1.1806	0.807422	-0.0315365	0.97 [0.75 - 1.25]
GENE	HSPA1B	heat shock 70kDa protein 1B	None	jacob-00182-CANDF	Lung cancer	Adenocarcinoma	Overall Survival	CAN/DF	Shedden	HG-U133A	202581_at	82	0.743902	0.200492	-	0.463218	0.519288	0.151046	1.16 [0.73 - 1.84]
GENE	HSPA1B	heat shock 70kDa protein 1B	None	HARVARD-LC	Lung cancer	Adenocarcinoma	Overall Survival	Harvard	Beer	HG-U95A	31692_at	84	0.583333	0.0185834	0.254347	0.681647	0.242532	0.233321	1.26 [0.85 - 1.87]
GENE	HSPA1B	heat shock 70kDa protein 1B	None	HARVARD-LC	Lung cancer	Adenocarcinoma	Overall Survival	Harvard	Beer	HG-U95A	32965_f_at	84	0.27381	0.0106998	0.169872	1.0654	0.283689	0.667523	1.95 [0.58 - 6.61]
GENE	HSPA1B	heat shock 70kDa protein 1B	None	jacob-00182-HLM	Lung cancer	Adenocarcinoma	Overall Survival	HLM	Shedden	HG-U133A	202581_at	79	0.78481	0.150723	-	-0.487988	0.584921	0.0917376	1.10 [0.79 - 1.52]
GENE	HSPA1B	heat shock 70kDa protein 1B	None	MICHIGAN-LC	Lung cancer	Adenocarcinoma	Overall Survival	Michigan (1994-2000)	Beer	HuGeneFL	M59830_at	86	0.104651	0.280943	-	1.05386	0.745409	-0.0945263	0.91 [0.51 - 1.61]
GENE	HSPA1B	heat shock 70kDa protein 1B	None	jacob-00182-MSK	Lung cancer	Adenocarcinoma	Overall Survival	MSK	Shedden	HG-U133A	202581_at	104	0.105769	0.0898736	-	-0.745399	0.298671	-0.293202	0.75 [0.43 - 1.30]
GENE	HSPA1B	heat shock 70kDa protein 1B	None	GSE31210	Lung cancer	Adenocarcinoma	Overall Survival	NCCRI	Okayama	HG-U133_Plus_2	202581_at	204	0.848039	0.0560725	-	0.770375	0.342437	0.342435	1.41 [0.69 - 2.86]
GENE	HSPA1B	heat shock 70kDa protein 1B	None	GSE31210	Lung cancer	Adenocarcinoma	Relapse Free Survival	NCCRI	Okayama	HG-U133_Plus_2	202581_at	204	0.852941	0.268411	-	0.385431	0.900636	0.0333375	1.03 [0.61 - 1.74]
GENE	HSPA1B	heat shock 70kDa protein 1B	None	jacob-00182-UM	Lung cancer	Adenocarcinoma	Overall Survival	UM	Shedden	HG-U133A	202581_at	178	0.185393	0.0239866	0.304227	0.680672	0.180117	0.198733	1.22 [0.91 - 1.63]
GENE	HSPA1B	heat shock 70kDa protein 1B	None	GSE3141	Lung cancer	NSCLC	Overall Survival	Duke	Bild	HG-U133_Plus_2	202581_at	111	0.207207	0.00511664	0.0963747	1.145	0.183112	0.22787	1.26 [0.90 - 1.76]
GENE	HSPA1B	heat shock 70kDa protein 1B	None	GSE14814	Lung cancer	NSCLC	Overall Survival	JRB.10	Zhu	HG-U133A	202581_at	90	0.444444	0.21692	-	0.419561	0.868274	0.0304846	1.03 [0.72 - 1.48]
GENE	HSPA1B	heat shock 70kDa protein 1B	None	GSE14814	Lung cancer	NSCLC	Disease Specific Survival	JRB.10	Zhu	HG-U133A	202581_at	90	0.655556	0.135138	-	0.551797	0.899362	0.0263821	1.03 [0.68 - 1.55]
GENE	HSPA1B	heat shock 70kDa protein 1B	None	GSE8894	Lung cancer	NSCLC	Relapse Free Survival	Seoul (1995-2005)	Lee	HG-U133_Plus_2	202581_at	138	0.224638	0.0131957	0.198487	0.826723	0.277438	0.0850289	1.09 [0.93 - 1.27]
GENE	HSPA1B	heat shock 70kDa protein 1B	None	GSE4573	Lung cancer	Squamous cell carcinoma	Overall Survival	Michigan (1991-2002)	Raponi	HG-U133A	202581_at	129	0.186047	0.11997	-	-0.463986	0.70764	-0.090068	0.91 [0.57 - 1.46]
GENE	HSPA1B	heat shock 70kDa protein 1B	None	GSE9891	Ovarian cancer		Overall Survival	AOCS, RBH, WH, NKI-AVL (1992-2006)	Tothill	HG-U133_Plus_2	202581_at	278	0.133094	0.0292	0.347893	0.740969	0.881987	-0.0137237	0.99 [0.82 - 1.18]
GENE	HSPA1B	heat shock 70kDa protein 1B	None	DUKE-OC	Ovarian cancer		Overall Survival	Duke	Bild	HG-U133A	202581_at	133	0.112782	0.00774409	0.132957	-0.86137	0.127315	-0.121347	0.89 [0.76 - 1.04]
GENE	HSPA1B	heat shock 70kDa protein 1B	None	GSE26712	Ovarian cancer		Disease Free Survival	MSKCC (1990-2003)	Bonome	HG-U133_Plus_2	202581_at	185	0.664865	0.0525263	-	-0.339112	0.753096	-0.0238439	0.98 [0.84 - 1.13]
GENE	HSPA1B	heat shock 70kDa protein 1B	None	GSE26712	Ovarian cancer		Overall Survival	MSKCC (1990-2003)	Bonome	HG-U133_Plus_2	202581_at	185	0.659459	0.00813971	0.138124	-0.519524	0.405235	-0.0689522	0.93 [0.79 - 1.10]
GENE	HSPA1B	heat shock 70kDa protein 1B	None	GSE14764	Ovarian cancer		Overall Survival	TOC	Denkert	HG-U133A	202581_at	80	0.8	0.204796	-	0.650402	0.667811	-0.100233	0.90 [0.57 - 1.43]
GENE	HSPA1B	heat shock 70kDa protein 1B	None	GSE16560	Prostate cancer		Overall Survival	Sweden (1977-1999)	Sboner	6K DASL	DAP3_3002	281	0.181495	0.193352	-	0.245297	0.953527	0.0115887	1.01 [0.69 - 1.49]
GENE	HSPA1B	heat shock 70kDa protein 1B	None	GSE19234	Skin cancer	Melanoma	Overall Survival	NYU	Bogunovic	HG-U133_Plus_2	202581_at	38	0.631579	2.52853e-05	0.00103108	1.99592	0.0036724	0.933764	2.54 [1.35 - 4.78]
GENE	HSPA1B	heat shock 70kDa protein 1B	None	GSE30929	Soft tissue cancer	Liposarcoma	Distant Recurrence Free Survival	MSKCC (1993-2008)	Gobble	HG-U133A	202581_at	140	0.814286	2.91328e-07	1.73783e-05	1.43791	7.4529e-05	0.647654	1.91 [1.39 - 2.63]

## Sheet: Supplementary Table 1
Supplementary Table 1. Relation between SIRT2 expression and patient progonsis of different cancer in Prognoscan database.
CANCER TYPE	DATASET		ENDPOINT	N		HR [95% CI- low CI-up]	COX P-VALUE
Bladder cancer	GSE5287		Overall Survival	30		1.13 [0.19 - 6.74]	0.896871
	GSE13507		Overall Survival	165		1.63 [0.88 - 3.03]	0.11984
	GSE13507	Transitional cell carcinoma	Disease Specific Survival	165		2.45 [1.06 - 5.67]	0.035885
	GSE12417-GPL96	AML	Overall Survival	163		1.04 [0.40 - 2.71]	0.929683
Blood cancer	GSE12417-GPL570	AML	Overall Survival	79		1.42 [0.59 - 3.38]	0.430698
	GSE12417-GPL570	AML	Overall Survival	79		0.89 [0.32 - 2.48]	0.822543
	GSE5122	AML	Overall Survival	58		1.02 [0.60 - 1.72]	0.941035
	GSE8970	AML	Overall Survival	34		0.72 [0.18 - 2.91]	0.646378
	GSE4475	B-cell lymphoma	Overall Survival	158		1.77 [0.31 - 10.18]	0.52442
	E-TABM-346	DLBCL	Overall Survival	53		0.69 [0.20 - 2.43]	0.566836
	E-TABM-346	DLBCL	Event Free Survival	53		0.39 [0.13 - 1.23]	0.107297
	GSE16131-GPL96	Follicular lymphoma	Overall Survival	180		0.77 [0.41 - 1.44]	0.411571
	GSE2658	Multiple myeloma	Disease Specific Survival	559		0.84 [0.68 - 1.03]	0.096648
	GSE2658	Multiple myeloma	Disease Specific Survival	559		0.92 [0.51 - 1.67]	0.792904
Brain cancer	GSE4271-GPL96	Astrocytoma	Overall Survival	77		0.31 [0.15 - 0.64]	0.001496
	GSE7696	Glioblastoma	Overall Survival	70		0.94 [0.45 - 1.97]	0.878866
	GSE7696	Glioblastoma	Overall Survival	70		0.69 [0.36 - 1.34]	0.273955
	GSE4412-GPL96	Glioma	Overall Survival	74		0.81 [0.39 - 1.67]	0.568055
	GSE16581	Meningioma	Overall Survival	67		3.09 [0.03 - 307.03]	0.631105
	GSE16581	Meningioma	Overall Survival	67		0.96 [0.20 - 4.62]	0.957953
Breast cancer	GSE12276		Relapse Free Survival	204		0.83 [0.50 - 1.38]	0.482867
	GSE12276		Relapse Free Survival	204		0.90 [0.75 - 1.10]	0.303632
	GSE6532-GPL570		Relapse Free Survival	87		1.41 [0.57 - 3.49]	0.455135
	GSE6532-GPL570		Distant Metastasis Free Survival	87		1.41 [0.57 - 3.49]	0.455135
	GSE6532-GPL570		Relapse Free Survival	87		0.92 [0.26 - 3.23]	0.891562
	GSE6532-GPL570		Distant Metastasis Free Survival	87		0.92 [0.26 - 3.23]	0.891562
	GSE9195		Relapse Free Survival	77		1.91 [0.45 - 8.04]	0.376658
	GSE9195		Relapse Free Survival	77		0.65 [0.08 - 4.97]	0.676986
	GSE9195		Distant Metastasis Free Survival	77		1.72 [0.33 - 9.01]	0.518859
	GSE9195		Distant Metastasis Free Survival	77		0.16 [0.02 - 1.44]	0.103047
	GSE12093		Distant Metastasis Free Survival	136		1.23 [0.34 - 4.38]	0.750826
	GSE11121		Distant Metastasis Free Survival	200		1.37 [0.51 - 3.69]	0.531153
	GSE1378		Relapse Free Survival	60		1.88 [0.95 - 3.75]	0.071959
	GSE1379		Relapse Free Survival	60		2.36 [1.32 - 4.20]	0.003736
	GSE9893		Overall Survival	155		1.33 [0.81 - 2.18]	0.264763
	GSE2034		Distant Metastasis Free Survival	286		0.78 [0.39 - 1.56]	0.487725
	GSE1456-GPL96		Overall Survival	159		1.29 [0.43 - 3.87]	0.645127
	GSE1456-GPL96		Relapse Free Survival	159		1.20 [0.40 - 3.64]	0.742655
	GSE1456-GPL96		Disease Specific Survival	159		1.42 [0.40 - 5.13]	0.588237
	GSE7378		Disease Free Survival	54		0.38 [0.05 - 2.84]	0.343414
	E-TABM-158		Distant Metastasis Free Survival	117		1.12 [0.39 - 3.26]	0.83066
	E-TABM-158		Overall Survival	117		0.91 [0.38 - 2.16]	0.832677
	E-TABM-158		Relapse Free Survival	117		0.91 [0.38 - 2.16]	0.832677
	E-TABM-158		Disease Specific Survival	117		0.96 [0.35 - 2.67]	0.939178
	GSE3494-GPL96		Disease Specific Survival	236		2.05 [0.56 - 7.50]	0.27663
	GSE4922-GPL96		Disease Free Survival	249		1.88 [0.66 - 5.34]	0.235118
	GSE2990		Distant Metastasis Free Survival	125		0.87 [0.24 - 3.19]	0.832233
	GSE2990		Relapse Free Survival	125		0.56 [0.20 - 1.56]	0.26518
	GSE2990		Distant Metastasis Free Survival	54		0.89 [0.49 - 1.60]	0.693956
	GSE2990		Relapse Free Survival	62		0.89 [0.54 - 1.44]	0.624973
	GSE7390		Relapse Free Survival	198		1.29 [0.79 - 2.12]	0.306536
	GSE7390		Distant Metastasis Free Survival	198		1.29 [0.70 - 2.36]	0.410725
	GSE7390		Overall Survival	198		1.40 [0.74 - 2.65]	0.302798
Colorectal cancer	GSE12945		Disease Free Survival	51		2.16 [0.12 - 39.17]	0.601497
	GSE12945		Overall Survival	62		0.61 [0.10 - 3.72]	0.59464
	GSE17536		Overall Survival	177		1.60 [0.46 - 5.57]	0.462584
	GSE17536		Disease Specific Survival	177		2.46 [0.68 - 8.93]	0.172379
	GSE17536		Overall Survival	177		0.63 [0.26 - 1.53]	0.310477
	GSE17536		Disease Free Survival	145		0.38 [0.03 - 4.39]	0.439235
	GSE17536		Disease Free Survival	145		1.00 [0.30 - 3.31]	0.999209
	GSE17536		Disease Specific Survival	177		0.56 [0.20 - 1.58]	0.273724
	GSE14333		Disease Free Survival	226		0.81 [0.65 - 1.01]	0.064706
	GSE14333		Disease Free Survival	226		0.71 [0.33 - 1.50]	0.367797
	GSE17537		Disease Free Survival	55		0.62 [0.05 - 7.19]	0.705131
	GSE17537		Disease Specific Survival	49		0.30 [0.02 - 4.43]	0.383282
	GSE17537		Disease Free Survival	55		0.03 [0.00 - 0.46]	0.011806
	GSE17537		Disease Specific Survival	49		0.03 [0.00 - 0.58]	0.020039
	GSE17537		Overall Survival	55		0.13 [0.01 - 1.15]	0.066836
	GSE17537		Overall Survival	55		0.41 [0.04 - 3.88]	0.439016
Eye cancer	GSE22138	Uveal melanoma	Distant Metastasis Free Survival	63		0.90 [0.58 - 1.40]	0.633988
	GSE22138	Uveal melanoma	Distant Metastasis Free Survival	63		0.82 [0.44 - 1.54]	0.536368
Head and neck cancer	GSE2837	Squamous cell carcinoma	Relapse Free Survival	28		0.99 [0.73 - 1.33]	0.929803
	GSE2837	Squamous cell carcinoma	Relapse Free Survival	28		0.19 [0.02 - 2.25]	0.187061
	GSE2837	Squamous cell carcinoma	Relapse Free Survival	28		1.04 [0.70 - 1.55]	0.857618
	GSE2837	Squamous cell carcinoma	Relapse Free Survival	28		0.27 [0.02 - 4.31]	0.354279
Lung cancer	jacob-00182-CANDF	Adenocarcinoma	Overall Survival	82		0.66 [0.12 - 3.79]	0.645257
	jacob-00182-HLM	Adenocarcinoma	Overall Survival	79		0.82 [0.17 - 3.87]	0.804109
	jacob-00182-MSK	Adenocarcinoma	Overall Survival	104		0.75 [0.09 - 5.89]	0.780522
	GSE13213	Adenocarcinoma	Overall Survival	117		1.28 [0.55 - 2.99]	0.571484
	GSE31210	Adenocarcinoma	Overall Survival	204		1.24 [0.21 - 7.21]	0.807662
	GSE31210	Adenocarcinoma	Relapse Free Survival	204		0.51 [0.14 - 1.89]	0.314212
	GSE31210	Adenocarcinoma	Overall Survival	204		0.58 [0.38 - 0.87]	0.009042
	GSE31210	Adenocarcinoma	Relapse Free Survival	204		0.66 [0.46 - 0.94]	0.020039
	jacob-00182-UM	Adenocarcinoma	Overall Survival	178		1.01 [0.36 - 2.84]	0.979585
	GSE3141	NSCLC	Overall Survival	111		0.46 [0.16 - 1.35]	0.159233
	GSE3141	NSCLC	Overall Survival	111		1.03 [0.80 - 1.32]	0.811195
	GSE14814	NSCLC	Overall Survival	90		1.07 [0.37 - 3.14]	0.898587
	GSE14814	NSCLC	Disease Specific Survival	90		1.10 [0.33 - 3.73]	0.873969
	GSE8894	NSCLC	Relapse Free Survival	138		0.97 [0.54 - 1.76]	0.928982
	GSE8894	NSCLC	Relapse Free Survival	138		1.03 [0.65 - 1.64]	0.891726
	GSE4573	Squamous cell carcinoma	Overall Survival	129		0.63 [0.26 - 1.56]	0.322762
	GSE17710	Squamous cell carcinoma	Relapse Free Survival	56		0.81 [0.40 - 1.65]	0.559581
	GSE17710	Squamous cell carcinoma	Overall Survival	56		0.65 [0.31 - 1.38]	0.267335
Ovarian cancer	GSE9891		Overall Survival	278		1.52 [1.09 - 2.11]	0.01291
	GSE9891		Overall Survival	278		1.54 [0.91 - 2.60]	0.107184
	DUKE-OC		Overall Survival	133		1.43 [1.06 - 1.94]	0.020304
	GSE26712		Overall Survival	185		0.94 [0.55 - 1.58]	0.80261
	GSE26712		Disease Free Survival	185		0.88 [0.54 - 1.43]	0.612308
	GSE17260		Progression Free Survival	110		0.99 [0.58 - 1.71]	0.981269
	GSE17260		Overall Survival	110		0.90 [0.44 - 1.84]	0.77343
	GSE14764		Overall Survival	80		0.97 [0.45 - 2.11]	0.938384
Skin cancer	GSE19234	Melanoma	Overall Survival	38		1.92 [0.58 - 6.34]	0.283779
	GSE19234	Melanoma	Overall Survival	38		0.84 [0.45 - 1.57]	0.580245
Soft tissue cancer	GSE30929	Liposarcoma	Distant Recurrence Free Survival	140		1.69 [0.57 - 5.02]	0.346656

## Sheet: Sheet1
Supplementary Table 1. Relation between SIRT2 expression and patient progonsis of different cancer in Prognoscan database.
	CANCER TYPE	DATASET		ENDPOINT	N		HR [95% CI- low CI-up]	COX P-VALUE		95%CI(hr）	95%CI(lhr）	95%CI(uhr）	95%CI(ler）	95%CI(uer）	ref	COX P-VALUE
104	Bladder cancer	GSE5287		Overall Survival	30		1.13 [0.19 - 6.74]	0.896871		1.13	0.19	6.74	0.94	5.61	1	0.896871
103		GSE13507		Overall Survival	165		1.63 [0.88 - 3.03]	0.11984		1.63	0.88	3.03	0.75	1.4	1	0.11984
102		GSE13507	Transitional cell carcinoma	Disease Specific Survival	165		2.45 [1.06 - 5.67]	0.035885		2.45	1.06	5.67	1.39	3.22	1	0.035885
101		GSE12417-GPL96	AML	Overall Survival	163		1.04 [0.40 - 2.71]	0.929683		1.04	0.4	2.71	0.64	1.67	1	0.929683
100	Blood cancer	GSE12417-GPL570	AML	Overall Survival	79		1.42 [0.59 - 3.38]	0.430698		1.42	0.59	3.38	0.83	1.96	1	0.430698
99		GSE12417-GPL570	AML	Overall Survival	79		0.89 [0.32 - 2.48]	0.822543		0.89	0.32	2.48	0.57	1.59	1	0.822543
98		GSE5122	AML	Overall Survival	58		1.02 [0.60 - 1.72]	0.941035		1.02	0.6	1.72	0.42	0.7	1	0.941035
97		GSE8970	AML	Overall Survival	34		0.72 [0.18 - 2.91]	0.646378		0.72	0.18	2.91	0.54	2.19	1	0.646378
96		GSE4475	B-cell lymphoma	Overall Survival	158		1.77 [0.31 - 10.18]	0.52442		1.77	0.31	10.18	1.46	8.41	1	0.52442
95		E-TABM-346	DLBCL	Overall Survival	53		0.69 [0.20 - 2.43]	0.566836		0.69	0.2	2.43	0.49	1.74	1	0.566836
94		E-TABM-346	DLBCL	Event Free Survival	53		0.39 [0.13 - 1.23]	0.107297		0.39	0.13	1.23	0.26	0.84	1	0.107297
93		GSE16131-GPL96	Follicular lymphoma	Overall Survival	180		0.77 [0.41 - 1.44]	0.411571		0.77	0.41	1.44	0.36	0.67	1	0.411571
92		GSE2658	Multiple myeloma	Disease Specific Survival	559		0.84 [0.68 - 1.03]	0.096648		0.84	0.68	1.03	0.16	0.19	1	0.096648
91		GSE2658	Multiple myeloma	Disease Specific Survival	559		0.92 [0.51 - 1.67]	0.792904		0.92	0.51	1.67	0.41	0.75	1	0.792904
90	Brain cancer	GSE4271-GPL96	Astrocytoma	Overall Survival	77		0.31 [0.15 - 0.64]	0.001496		0.31	0.15	0.64	0.16	0.33	1	0.001496
89		GSE7696	Glioblastoma	Overall Survival	70		0.94 [0.45 - 1.97]	0.878866		0.94	0.45	1.97	0.49	1.03	1	0.878866
88		GSE7696	Glioblastoma	Overall Survival	70		0.69 [0.36 - 1.34]	0.273955		0.69	0.36	1.34	0.33	0.65	1	0.273955
87		GSE4412-GPL96	Glioma	Overall Survival	74		0.81 [0.39 - 1.67]	0.568055		0.81	0.39	1.67	0.42	0.86	1	0.568055
86		GSE16581	Meningioma	Overall Survival	67		3.09 [0.03 - 307.03]	0.631105		3.09	0.03	307.03	3.06	303.94	1	0.631105
85		GSE16581	Meningioma	Overall Survival	67		0.96 [0.20 - 4.62]	0.957953		0.96	0.2	4.62	0.76	3.66	1	0.957953
84	Breast cancer	GSE12276		Relapse Free Survival	204		0.83 [0.50 - 1.38]	0.482867		0.83	0.5	1.38	0.33	0.55	1	0.482867
83		GSE12276		Relapse Free Survival	204		0.90 [0.75 - 1.10]	0.303632		0.9	0.75	1.1	0.15	0.2	1	0.303632
82		GSE6532-GPL570		Relapse Free Survival	87		1.41 [0.57 - 3.49]	0.455135		1.41	0.57	3.49	0.84	2.08	1	0.455135
81		GSE6532-GPL570		Distant Metastasis Free Survival	87		1.41 [0.57 - 3.49]	0.455135		1.41	0.57	3.49	0.84	2.08	1	0.455135
80		GSE6532-GPL570		Relapse Free Survival	87		0.92 [0.26 - 3.23]	0.891562		0.92	0.26	3.23	0.66	2.31	1	0.891562
79		GSE6532-GPL570		Distant Metastasis Free Survival	87		0.92 [0.26 - 3.23]	0.891562		0.92	0.26	3.23	0.66	2.31	1	0.891562
78		GSE9195		Relapse Free Survival	77		1.91 [0.45 - 8.04]	0.376658		1.91	0.45	8.04	1.46	6.13	1	0.376658
77		GSE9195		Relapse Free Survival	77		0.65 [0.08 - 4.97]	0.676986		0.65	0.08	4.97	0.57	4.32	1	0.676986
76		GSE9195		Distant Metastasis Free Survival	77		1.72 [0.33 - 9.01]	0.518859		1.72	0.33	9.01	1.39	7.29	1	0.518859
75		GSE9195		Distant Metastasis Free Survival	77		0.16 [0.02 - 1.44]	0.103047		0.16	0.02	1.44	0.14	1.28	1	0.103047
74		GSE12093		Distant Metastasis Free Survival	136		1.23 [0.34 - 4.38]	0.750826		1.23	0.34	4.38	0.89	3.15	1	0.750826
73		GSE11121		Distant Metastasis Free Survival	200		1.37 [0.51 - 3.69]	0.531153		1.37	0.51	3.69	0.86	2.32	1	0.531153
72		GSE1378		Relapse Free Survival	60		1.88 [0.95 - 3.75]	0.071959		1.88	0.95	3.75	0.93	1.87	1	0.071959
71		GSE1379		Relapse Free Survival	60		2.36 [1.32 - 4.20]	0.003736		2.36	1.32	4.2	1.04	1.84	1	0.003736
70		GSE9893		Overall Survival	155		1.33 [0.81 - 2.18]	0.264763		1.33	0.81	2.18	0.52	0.85	1	0.264763
69		GSE2034		Distant Metastasis Free Survival	286		0.78 [0.39 - 1.56]	0.487725		0.78	0.39	1.56	0.39	0.78	1	0.487725
68		GSE1456-GPL96		Overall Survival	159		1.29 [0.43 - 3.87]	0.645127		1.29	0.43	3.87	0.86	2.58	1	0.645127
67		GSE1456-GPL96		Relapse Free Survival	159		1.20 [0.40 - 3.64]	0.742655		1.2	0.4	3.64	0.8	2.44	1	0.742655
66		GSE1456-GPL96		Disease Specific Survival	159		1.42 [0.40 - 5.13]	0.588237		1.42	0.4	5.13	1.02	3.71	1	0.588237
65		GSE7378		Disease Free Survival	54		0.38 [0.05 - 2.84]	0.343414		0.38	0.05	2.84	0.33	2.46	1	0.343414
64		E-TABM-158		Distant Metastasis Free Survival	117		1.12 [0.39 - 3.26]	0.83066		1.12	0.39	3.26	0.73	2.14	1	0.83066
63		E-TABM-158		Overall Survival	117		0.91 [0.38 - 2.16]	0.832677		0.91	0.38	2.16	0.53	1.25	1	0.832677
62		E-TABM-158		Relapse Free Survival	117		0.91 [0.38 - 2.16]	0.832677		0.91	0.38	2.16	0.53	1.25	1	0.832677
61		E-TABM-158		Disease Specific Survival	117		0.96 [0.35 - 2.67]	0.939178		0.96	0.35	2.67	0.61	1.71	1	0.939178
60		GSE3494-GPL96		Disease Specific Survival	236		2.05 [0.56 - 7.50]	0.27663		2.05	0.56	7.5	1.49	5.45	1	0.27663
59		GSE4922-GPL96		Disease Free Survival	249		1.88 [0.66 - 5.34]	0.235118		1.88	0.66	5.34	1.22	3.46	1	0.235118
58		GSE2990		Distant Metastasis Free Survival	125		0.87 [0.24 - 3.19]	0.832233		0.87	0.24	3.19	0.63	2.32	1	0.832233
57		GSE2990		Relapse Free Survival	125		0.56 [0.20 - 1.56]	0.26518		0.56	0.2	1.56	0.36	1	1	0.26518
56		GSE2990		Distant Metastasis Free Survival	54		0.89 [0.49 - 1.60]	0.693956		0.89	0.49	1.6	0.4	0.71	1	0.693956
55		GSE2990		Relapse Free Survival	62		0.89 [0.54 - 1.44]	0.624973		0.89	0.54	1.44	0.35	0.55	1	0.624973
54		GSE7390		Relapse Free Survival	198		1.29 [0.79 - 2.12]	0.306536		1.29	0.79	2.12	0.5	0.83	1	0.306536
53		GSE7390		Distant Metastasis Free Survival	198		1.29 [0.70 - 2.36]	0.410725		1.29	0.7	2.36	0.59	1.07	1	0.410725
52		GSE7390		Overall Survival	198		1.40 [0.74 - 2.65]	0.302798		1.4	0.74	2.65	0.66	1.25	1	0.302798
51	Colorectal cancer	GSE12945		Disease Free Survival	51		2.16 [0.12 - 39.17]	0.601497		2.16	0.12	39.17	2.04	37.01	1	0.601497
50		GSE12945		Overall Survival	62		0.61 [0.10 - 3.72]	0.59464		0.61	0.1	3.72	0.51	3.11	1	0.59464
49		GSE17536		Overall Survival	177		1.60 [0.46 - 5.57]	0.462584		1.6	0.46	5.57	1.14	3.97	1	0.462584
48		GSE17536		Disease Specific Survival	177		2.46 [0.68 - 8.93]	0.172379		2.46	0.68	8.93	1.78	6.47	1	0.172379
47		GSE17536		Overall Survival	177		0.63 [0.26 - 1.53]	0.310477		0.63	0.26	1.53	0.37	0.9	1	0.310477
46		GSE17536		Disease Free Survival	145		0.38 [0.03 - 4.39]	0.439235		0.38	0.03	4.39	0.35	4.01	1	0.439235
45		GSE17536		Disease Free Survival	145		1.00 [0.30 - 3.31]	0.999209		1	0.3	3.31	0.7	2.31	1	0.999209
44		GSE17536		Disease Specific Survival	177		0.56 [0.20 - 1.58]	0.273724		0.56	0.2	1.58	0.36	1.02	1	0.273724
43		GSE14333		Disease Free Survival	226		0.81 [0.65 - 1.01]	0.064706		0.81	0.65	1.01	0.16	0.2	1	0.064706
42		GSE14333		Disease Free Survival	226		0.71 [0.33 - 1.50]	0.367797		0.71	0.33	1.5	0.38	0.79	1	0.367797
41		GSE17537		Disease Free Survival	55		0.62 [0.05 - 7.19]	0.705131		0.62	0.05	7.19	0.57	6.57	1	0.705131
40		GSE17537		Disease Specific Survival	49		0.30 [0.02 - 4.43]	0.383282		0.3	0.02	4.43	0.28	4.13	1	0.383282
39		GSE17537		Disease Free Survival	55		0.03 [0.00 - 0.46]	0.011806		0.03	0	0.46	0.03	0.43	1	0.011806
38		GSE17537		Disease Specific Survival	49		0.03 [0.00 - 0.58]	0.020039		0.03	0	0.58	0.03	0.55	1	0.020039
37		GSE17537		Overall Survival	55		0.13 [0.01 - 1.15]	0.066836		0.13	0.01	1.15	0.12	1.02	1	0.066836
36		GSE17537		Overall Survival	55		0.41 [0.04 - 3.88]	0.439016		0.41	0.04	3.88	0.37	3.47	1	0.439016
35	Eye cancer	GSE22138	Uveal melanoma	Distant Metastasis Free Survival	63		0.90 [0.58 - 1.40]	0.633988		0.9	0.58	1.4	0.32	0.5	1	0.633988
34		GSE22138	Uveal melanoma	Distant Metastasis Free Survival	63		0.82 [0.44 - 1.54]	0.536368		0.82	0.44	1.54	0.38	0.72	1	0.536368
33	Head and neck cancer	GSE2837	Squamous cell carcinoma	Relapse Free Survival	28		0.99 [0.73 - 1.33]	0.929803		0.99	0.73	1.33	0.26	0.34	1	0.929803
32		GSE2837	Squamous cell carcinoma	Relapse Free Survival	28		0.19 [0.02 - 2.25]	0.187061		0.19	0.02	2.25	0.17	2.06	1	0.187061
31		GSE2837	Squamous cell carcinoma	Relapse Free Survival	28		1.04 [0.70 - 1.55]	0.857618		1.04	0.7	1.55	0.34	0.51	1	0.857618
30		GSE2837	Squamous cell carcinoma	Relapse Free Survival	28		0.27 [0.02 - 4.31]	0.354279		0.27	0.02	4.31	0.25	4.04	1	0.354279
29	Lung cancer	jacob-00182-CANDF	Adenocarcinoma	Overall Survival	82		0.66 [0.12 - 3.79]	0.645257		0.66	0.12	3.79	0.54	3.13	1	0.645257
28		jacob-00182-HLM	Adenocarcinoma	Overall Survival	79		0.82 [0.17 - 3.87]	0.804109		0.82	0.17	3.87	0.65	3.05	1	0.804109
27		jacob-00182-MSK	Adenocarcinoma	Overall Survival	104		0.75 [0.09 - 5.89]	0.780522		0.75	0.09	5.89	0.66	5.14	1	0.780522
26		GSE13213	Adenocarcinoma	Overall Survival	117		1.28 [0.55 - 2.99]	0.571484		1.28	0.55	2.99	0.73	1.71	1	0.571484
25		GSE31210	Adenocarcinoma	Overall Survival	204		1.24 [0.21 - 7.21]	0.807662		1.24	0.21	7.21	1.03	5.97	1	0.807662
24		GSE31210	Adenocarcinoma	Relapse Free Survival	204		0.51 [0.14 - 1.89]	0.314212		0.51	0.14	1.89	0.37	1.38	1	0.314212
23		GSE31210	Adenocarcinoma	Overall Survival	204		0.58 [0.38 - 0.87]	0.009042		0.58	0.38	0.87	0.2	0.29	1	0.009042
22		GSE31210	Adenocarcinoma	Relapse Free Survival	204		0.66 [0.46 - 0.94]	0.020039		0.66	0.46	0.94	0.2	0.28	1	0.020039
21		jacob-00182-UM	Adenocarcinoma	Overall Survival	178		1.01 [0.36 - 2.84]	0.979585		1.01	0.36	2.84	0.65	1.83	1	0.979585
20		GSE3141	NSCLC	Overall Survival	111		0.46 [0.16 - 1.35]	0.159233		0.46	0.16	1.35	0.3	0.89	1	0.159233
19		GSE3141	NSCLC	Overall Survival	111		1.03 [0.80 - 1.32]	0.811195		1.03	0.8	1.32	0.23	0.29	1	0.811195
18		GSE14814	NSCLC	Overall Survival	90		1.07 [0.37 - 3.14]	0.898587		1.07	0.37	3.14	0.7	2.07	1	0.898587
17		GSE14814	NSCLC	Disease Specific Survival	90		1.10 [0.33 - 3.73]	0.873969		1.1	0.33	3.73	0.77	2.63	1	0.873969
16		GSE8894	NSCLC	Relapse Free Survival	138		0.97 [0.54 - 1.76]	0.928982		0.97	0.54	1.76	0.43	0.79	1	0.928982
15		GSE8894	NSCLC	Relapse Free Survival	138		1.03 [0.65 - 1.64]	0.891726		1.03	0.65	1.64	0.38	0.61	1	0.891726
14		GSE4573	Squamous cell carcinoma	Overall Survival	129		0.63 [0.26 - 1.56]	0.322762		0.63	0.26	1.56	0.37	0.93	1	0.322762
13		GSE17710	Squamous cell carcinoma	Relapse Free Survival	56		0.81 [0.40 - 1.65]	0.559581		0.81	0.4	1.65	0.41	0.84	1	0.559581
12		GSE17710	Squamous cell carcinoma	Overall Survival	56		0.65 [0.31 - 1.38]	0.267335		0.65	0.31	1.38	0.34	0.73	1	0.267335
11	Ovarian cancer	GSE9891		Overall Survival	278		1.52 [1.09 - 2.11]	0.01291		1.52	1.09	2.11	0.43	0.59	1	0.01291
10		GSE9891		Overall Survival	278		1.54 [0.91 - 2.60]	0.107184		1.54	0.91	2.6	0.63	1.06	1	0.107184
9		DUKE-OC		Overall Survival	133		1.43 [1.06 - 1.94]	0.020304		1.43	1.06	1.94	0.37	0.51	1	0.020304
8		GSE26712		Overall Survival	185		0.94 [0.55 - 1.58]	0.80261		0.94	0.55	1.58	0.39	0.64	1	0.80261
7		GSE26712		Disease Free Survival	185		0.88 [0.54 - 1.43]	0.612308		0.88	0.54	1.43	0.34	0.55	1	0.612308
6		GSE17260		Progression Free Survival	110		0.99 [0.58 - 1.71]	0.981269		0.99	0.58	1.71	0.41	0.72	1	0.981269
5		GSE17260		Overall Survival	110		0.90 [0.44 - 1.84]	0.77343		0.9	0.44	1.84	0.46	0.94	1	0.77343
4		GSE14764		Overall Survival	80		0.97 [0.45 - 2.11]	0.938384		0.97	0.45	2.11	0.52	1.14	1	0.938384
3	Skin cancer	GSE19234	Melanoma	Overall Survival	38		1.92 [0.58 - 6.34]	0.283779		1.92	0.58	6.34	1.34	4.42	1	0.283779
2		GSE19234	Melanoma	Overall Survival	38		0.84 [0.45 - 1.57]	0.580245		0.84	0.45	1.57	0.39	0.73	1	0.580245
1	Soft tissue cancer	GSE30929	Liposarcoma	Distant Recurrence Free Survival	140		1.69 [0.57 - 5.02]	0.346656		1.69	0.57	5.02	1.12	3.33	1	0.346656
