# Supplementary material for: Resveratrol analog, triacetylresveratrol, a potential immunomodulator of lung adenocarcinoma immunotherapy combination therapies
Source: Front Oncol. 2023 Feb 9;12:1007653. doi: 10.3389/fonc.2022.1007653 (PMC9947150; doi:10.3389/fonc.2022.1007653)
Supplement: Supplementary file 2 [file Table_2.xlsx]

## Sheet: Supplementary Table 2
Supplementary Table 2. mRNA expression levels of SIRT2 impact the clinicopathological parameters via UALCAN
LUAD			LUSC
Individual cancer stages
Comparison	Statistical significance		Comparison	Statistical significance
Normal-vs-Stage1	0.003777		Normal-vs-Stage1	0.067162
Normal-vs-Stage2	2.2084e-07		Normal-vs-Stage2	0.48206
Normal-vs-Stage3	0.00021695		Normal-vs-Stage3	0.120295
Normal-vs-Stage4	0.021323		Normal-vs-Stage4	0.4153
Stage1-vs-Stage2	0.055295		Stage1-vs-Stage2	0.4428
Stage1-vs-Stage3	0.154965		Stage1-vs-Stage3	0.85738
Stage1-vs-Stage4	0.22174		Stage1-vs-Stage4	0.84842
Stage2-vs-Stage3	0.89714		Stage2-vs-Stage3	0.41178
Stage2-vs-Stage4	0.65218		Stage2-vs-Stage4	0.66528
Stage3-vs-Stage4	0.70024		Stage3-vs-Stage4	0.8772
Patient's Race
Comparison	Statistical significance		Comparison	Statistical significance
Normal-vs-Caucasian	5.7904e-05		Normal-vs-Caucasian	0.067685
Normal-vs-AfricanAmerican	0.031605		Normal-vs-AfricanAmerican	0.98926
Normal-vs-Asian	0.102578		Normal-vs-Asian	0.60344
Caucasian-vs-AfricanAmerican	0.87562		Caucasian-vs-AfricanAmerican	0.54516
Caucasian-vs-Asian	0.59922		Caucasian-vs-Asian	0.4849
AfricanAmerican-vs-Asian	0.64386		AfricanAmerican-vs-Asian	0.76864
Patient's Gender
Comparison	Statistical significance		Comparison	Statistical significance
Normal-vs-Male	5.5458e-09		Normal-vs-Male	0.052443
Normal-vs-Female	0.0062224		Normal-vs-Female	0.27588
Male-vs-Female	0.0060358		Male-vs-Female	0.98598
Patient's age
Comparison	Statistical significance		Comparison	Statistical significance
Normal-vs-Age(21-40Yrs)	1.927e-07		Normal-vs-Age(21-40Yrs)	0.57074
Normal-vs-Age(41-60Yrs)	0.034779		Normal-vs-Age(41-60Yrs)	0.27616
Normal-vs-Age(61-80Yrs)	1.1789e-07		Normal-vs-Age(61-80Yrs)	0.0041244
Normal-vs-Age(81-100Yrs)	0.46988		Normal-vs-Age(81-100Yrs)	0.68676
Age(21-40Yrs)-vs-Age(41-60Yrs)	0.0041432		Age(21-40Yrs)-vs-Age(41-60Yrs)	0.35054
Age(21-40Yrs)-vs-Age(61-80Yrs)	0.079205		Age(21-40Yrs)-vs-Age(61-80Yrs)	0.33936
Age(21-40Yrs)-vs-Age(81-100Yrs)	0.0118789		Age(21-40Yrs)-vs-Age(81-100Yrs)	0.4638
Age(41-60Yrs)-vs-Age(61-80Yrs)	0.158458		Age(41-60Yrs)-vs-Age(61-80Yrs)	0.0024823
Age(41-60Yrs)-vs-Age(81-100Yrs)	0.98104		Age(41-60Yrs)-vs-Age(81-100Yrs)	0.9803
Age(61-80Yrs)-vs-Age(81-100Yrs)	0.60914		Age(61-80Yrs)-vs-Age(81-100Yrs)	0.27978
Patient's smoking habit
Comparison	Statistical significance		Comparison	Statistical significance
Normal-vs-Non smoker	0.729		Normal-vs-Non smoker	0.0084833
Normal-vs-Smoker	0.00011688		Normal-vs-Smoker	0.184577
Normal-vs-Reformed smoker1	0.00121803		Normal-vs-Reformed smoker1	0.37014
Normal-vs-Reformed smoker2	1.85383e-05		Normal-vs-Reformed smoker2	0.036118
Non smoker-vs-Smoker	0.0192844		Non smoker-vs-Smoker	0.002156
Non smoker-vs-Reformed smoker1	0.094562		Non smoker-vs-Reformed smoker1	0.0052968
Non smoker-vs-Reformed smoker2	0.031319		Non smoker-vs-Reformed smoker2	0.00070164
Smoker-vs-Reformed smoker1	0.34962		Smoker-vs-Reformed smoker1	0.8288
Smoker-vs-Reformed smoker2	0.65746		Smoker-vs-Reformed smoker2	0.78132
Reformed smoker1-vs-Reformed smoker2	0.53796		Reformed smoker1-vs-Reformed smoker2	0.63896
*P≤0.05, #P≤0.001, △P≤0.0001
