# Supplementary material for: Resveratrol analog, triacetylresveratrol, a potential immunomodulator of lung adenocarcinoma immunotherapy combination therapies
Source: Front Oncol. 2023 Feb 9;12:1007653. doi: 10.3389/fonc.2022.1007653 (PMC9947150; doi:10.3389/fonc.2022.1007653)
Supplement: Supplementary file 3 [file Table_3.xlsx]

## Sheet: Supplementary Table 3
	Supplementary Table 3. Methylation sites and methylation status of SIRT2 in LUAD and LUSC patients.
CHR	CPG location	LUAD	LUSC	Probe ID	Probe start	Probe end	Design type	CPG count	Sequence around CpG
19	38877706	r = -0.257***	r = -0.148**	cg23022999	38877706	38877755	II	0	CTGCTCCTGGGACTGCTGCTGGGATAAGTGCCACCCTAAGTGATAACCTACGTAGGACTCTGTACCTGGTTAGGAGCTGGGGCCTGATGGGTGGATGAAGA
	38877768	r = -0.209***	r = -0.088	cg09565670	38877719	38877768	II	1	TTAGGGTGGCACTTATCCCAGCAGCAGTCCCAGGAGCAGGAGACCTGGATCGGGGGAGGATCCATCCTCCCTCCCTCCCTCCCTCCCTTCCTTCCTTCCTT
	38878427	r = -0.101*	r = 0.020	cg18578263	38878378	38878427	II	2	AAGGGACACTGGCAGGCTGGGAGTCCAGGGGTCAGAGCCACGAGGGCCCCCGTGAGGACCCTCTTGTTACCCCTCACTCTGGATCCCGGAGACTTTCTGGT
	38878557	r = -0.183***	r = -0.062	cg10789824	38878557	38878606	II	0	GAAGACATTGCTTATTGGAGACAAATTAAAAACAAAAACAACTAACAATCCGGTCTGGCCTCCTGTTTCTTTCTGTGGGCACCCAGGGAAATCTCTGAAGG
	38878637	r = 0.034	r = 0.020	cg12431401	38878588	38878637	II	1	TCTCCAATAAGCAATGTCTTCTGCCCATCCAGCATGGGAAGTGGGTCCCACGTGAAGGGGGCCCACCACCCACTTTGGGAGCTGAAGGCAGAGACTCGGGA
	38878696	r = -0.059	r = -0.088	cg05886321	38878696	38878745	II	1	GGTGTGGGCCTCTGAATATAACCCACACCCAGCGTAGGGGGAGTCTGAGCCGGGAGGGCTCCCGAGTCTCTGCCTTCAGCTCCCAAAGTGGGTGGTGGGCC
	38878714	r = -0.034	r = -0.005	cg15581429	38878714	38878763	II	0	CTAACCTACCCCAGTGTGGGTGTGGGCCTCTGAATATAACCCACACCCAGCGTAGGGGGAGTCTGAGCCGGGAGGGCTCCCGAGTCTCTGCCTTCAGCTCC
	38887663	r = 0.119**	r = -0.062	cg20214328	38887663	38887712	II	0	GTGTTTTCTCCCTGTACCTGCAGTTTGGCACCTGCAGCCCCAAAAGCTACCGCCAGGGGGAGGAACAACTGGCTTTAAGTTCAGATTTCTCAGGTGGGCGA
	38898580	r = -0.091*	r = -0.201***	cg27442349	38898580	38898629	II	1	ACTAATCACCTCTCCCGGCATCACTTTGCATGTAGATAAGATCTTTTCTCCGTCCCCTCCCTCCCTCTGCTCCATTTTTACCACCATCCCATCCCAGTGTA
	38899276	r = -0.126**	r = -0.098	cg11396509	38899276	38899325	II	1	AGTGTGTTCAGGGTTCGTTTACCACATCCACTTGCCAAGTTGCCAATGATCGCGTGTTTCTCGCACCTTGGTTGCTAAGGTCCCTCGCTGCAAAGAACATA
	38899558	r = -0.181***	r = 0.160**	cg23374376	38899510	38899559	I	4	TCTGGCTCTGCCATGGGCGCGGTGCTGAAGCCCTTGAGGCTGTCACCGACCGCTCTGTCCCGTCACCAACCACTGTGTCCCGTCACCGACTGCTCTGTCCT
	38899704	r = -0.044	r = 0.278***	cg16252717	38899655	38899704	II	3	CCGTGATAGGGCACAGAACTACAACTCTCAGCAGACATTGCGGCCGCAGACGCGCTTTCGTACAACACCCAGAGCGCCCCAGTTAGGTAAGAAAGCGCGCG
	38899781	r = -0.183***	r = -0.102*	cg04614655	38899733	38899782	I	6	CCCAGTTAGGTAAGAAAGCGCGCGAGGACCGGACTACGAGTCCCAGAAGGCGTGGCGTCAGCAGCCATGTTGGTAAAGGGCGCCCGGAAAATGTGGGAACG
	38899811	r = -0.093*	r = -0.104*	cg22814247	38899762	38899811	II	4	GGACTACGAGTCCCAGAAGGCGTGGCGTCAGCAGCCATGTTGGTAAAGGGCGCCCGGAAAATGTGGGAACGGCTAGAGAGTTGTAGTCCTCCCGAATACTC
	38899816	r = -0.126**	r = 0.137**	cg11761572	38899815	38899864	I	2	AATCAGAGTATTCGGGAGGACTACAACTCTCTAGCCGTTCCCACATTTTCCGGGCGCCCTTTACCAACATGGCTGCTGACGCCACGCCTTCTGGGACTCGT
	38899831	r = -0.088	r = 0.150**	cg10186215	38899831	38899880	II	1	TACTGCATCCTGACCAATCAGAGTATTCGGGAGGACTACAACTCTCTAGCCGTTCCCACATTTTCCGGGCGCCCTTTACCAACATGGCTGCTGACGCCACG
	38899888	r = -0.049	r = 0.128*	cg22546859	38899839	38899888	II	3	GAGTTGTAGTCCTCCCGAATACTCTGATTGGTCAGGATGCAGTACGAGGGCGGGGTGTGAGCGATTCAGCATATTATCATTGGGTGAATCAGGGGGCGTGG
	38899899	r = -0.093*	r = -0.465***	cg07378277	38899851	38899900	I	4	CTCCCGAATACTCTGATTGGTCAGGATGCAGTACGAGGGCGGGGTGTGAGCGATTCAGCATATTATCATTGGGTGAATCAGGGGGCGTGGTGGGGAATTTC
	38899951	r = -0.098*	r = -0.312***	cg22945975	38899902	38899951	II	2	ATTCAGCATATTATCATTGGGTGAATCAGGGGGCGTGGTGGGGAATTTCCCGCAGGGCGGAAGCTCCAGAACTCCCGGCAAAGCCCAGCTACAGGCGGGCG
	38899976	r = -0.144**	r = 0.044	cg14936213	38899928	38899977	I	4	TCAGGGGGCGTGGTGGGGAATTTCCCGCAGGGCGGAAGCTCCAGAACTCCCGGCAAAGCCCAGCTACAGGCGGGCGACTGCGGGGGGCCCCTGAGGCGGCG
	38900046	r = -0.035	r = -0.180***	cg18330372	38899998	38900047	I	6	CGGGCGACTGCGGGGGGCCCCTGAGGCGGCGGGGGCCATGGCTGGGGTCGCGTGCTTGGGAAAAGCTGCCGACGCAGATGAATGGTGCGACAGCGGCCTGG
	38900083	r = -0.082	r = -0.398***	cg14074741	38900035	38900084	I	5	ATGGCTGGGGTCGCGTGCTTGGGAAAAGCTGCCGACGCAGATGAATGGTGCGACAGCGGCCTGGGCTCCCTGGGTCCGGACGCAGCGGCCCCCGGAGGACC
	38900166	r = -0.005	r = -0.232***	cg16738915	38900118	38900167	I	5	AGCGGCCCCCGGAGGACCTGGGTTGGGCGCGGAGTTGGGCCCGGGGCTGTCGTGGGCTCCCCTCGTCTTCGGCTACGTCACTGAGGATGGGGACACGTGAG
	38900320	r = -0.105*	r = 0.025	cg07063145	38900271	38900320	II	1	AATCTCTGATCCCTGAGGCTTCCTAACCTCATACTCCTAAATCTGACTTCCGATGCTGAACTTCCTGACCTCTAACCCCCGAGTCCTAACTTTTAACAAAA
